# Supplementary material for: Dynamics of Innate Immunity in SARS-CoV-2 Infections: Exploring the Impact of Natural Killer Cells, Inflammatory Responses, Viral Evasion Strategies, and Severity
Source: Cells. 2025 May 22;14(11):763. doi: 10.3390/cells14110763 (PMC12153545; doi:10.3390/cells14110763)
Supplement: Supplementary file 1 [file cells-14-00763-s001.zip]

Archive with 1 entries (1 files):
- cells-3572332-supplementary.pdf
